# Supplementary material for: EAD: effortless anomalies detection, a deep learning based approach for detecting outliers in English textual data
Source: PeerJ Comput Sci. 2024 Nov 13;10:e2479. doi: 10.7717/peerj-cs.2479 (PMC11623099; doi:10.7717/peerj-cs.2479)
Supplement: Supplemental Information 1 [file peerj-cs-10-2479-s001.py]

#API Key= jina_393e73b38303480eb316b23036e665e41LDXYB_ZwNh-DkKhuqczT23z3u2S
from PIL import Image, ImageTk
from transformers import AutoModel
from tkinter import *
from tkinter import filedialog
import tkinter as tk
import fpdf
import cv2
import numpy as np
import pytesseract
from PIL import Image
import subprocess
from spellchecker import SpellChecker
window = Tk()
window.title('AAD App for Anomalies Detection')
langg='eng'
# Set window size
window.geometry("800x650")
reg_info = Label(window,text = "App for Anomalies Detectioin",width='80',height='2',font= ("ariel",12,"bold"),fg = "green",bg='lightgreen')
reg_info.place(x=370,y=18,anchor='center')  
#Set window background color
window.config(background = "white")
#Start for Error check
def SpellChk():
    global MasterPaper, TestPaper
    spell = SpellChecker()
    text = TestPaper#
    misspelled = spell.unknown(text.split())
    num_errors = len(misspelled)
    for word in misspelled:
        corrected = spell.correction(word)
        text = text.replace(word, corrected)
        TestPaper=text
    for widget in window.winfo_children():
        widget.destroy()
    window.geometry("800x650")
    reg_info = Label(window,text = "Anomalies Detection",width='80',height='2',font= ("ariel",12,"bold"),fg = "black",bg='lightgrey')
    reg_info.place(x=370,y=18,anchor='center')  
    OutPut=misspelled+' '+str(num_errors)
    window.config(background = "white")
    label_file_explorer = Label(window,
                            text = misspelled+num_errors,font= ("ariel",10,"bold"),
                            width = 40, height = 30,
                            fg = "blue")
  
    label_file_explorer.place(x=10,y=65)
    
def OpenTestFile():
    subprocess.Popen(['python', 'ForAnotherFileOpening.py'])
    subprocess.call(['python', 'ForAnotherFileOpening.py'])
def exit_application():
    window.destroy()

def browseFiles():
    global myimg
    global langg, MasterPaper, TestPaper
    #root = tk.Tk()
    py=r"*.png *.jpg *jpeg"
    global result
    filename = filedialog.askopenfilename(initialdir = "/",title = "Select a File",filetypes = (("images",py),
                                                                                                ("all files","*.*")))
    if filename == "":
        return
    if filename:
        image = Image.open(filename)
        photo = ImageTk.PhotoImage(image)
        label.config(image=photo)
        label.image = photo
    img = cv2.imread(filename)
    myimg=img
    img = cv2.cvtColor(img, cv2.COLOR_BGR2GRAY)
    kernel = np.ones((1, 1), np.uint8)
    img = cv2.dilate(img, kernel, iterations=1)
    img = cv2.erode(img, kernel, iterations=1)
    cv2.imwrite("removed_noise.png", img)
    cv2.imwrite(filename, img)
    result = pytesseract.image_to_string(Image.open(filename), lang=langg)
    label_file_explorer.configure(text=result)
    image2 = myimg
    if button_explore.cget("text")=="Scan Master Copy":
        MasterPaper=result
    else:
        TestPaper=result
    
    change_button_text()

def on_radio_button_selected():
    global langg
    langg=language_var.get()
    selected_language = language_var.get()
    print(langg)

# For File Explorer
label_file_explorer = Label(window,
                            text = "Outliers in Tex Will Appear Here",font= ("ariel",10,"bold"),
                            width = 40, height = 30,
                            fg = "blue")
label_file_explorer.place(x=10,y=65) 
button_explore = Button(window,
                        text = "Select DataSet",fg="white",bg="black",font= ("ariel",10,"bold"),width=20,
                        command = browseFiles)
button_explore.place(x=280,y=600)

exit_button = Button(window,
                        text = "EXIT",fg="white",bg="black",font= ("ariel",10,"bold"),width=20,
                        command = exit_application)
exit_button.place(x=100,y=600)                       

Redraw_button = Button(window,
                        text = "Find_Anomalies",fg="white",bg="black",font= ("ariel",10,"bold"),width=20,
                        command = SpellChk)
Redraw_button.place(x=110,y=550)

window.mainloop()
