# Supplementary material for: EAD: effortless anomalies detection, a deep learning based approach for detecting outliers in English textual data
Source: PeerJ Comput Sci. 2024 Nov 13;10:e2479. doi: 10.7717/peerj-cs.2479 (PMC11623099; doi:10.7717/peerj-cs.2479)
Supplement: Supplemental Information 4 [file peerj-cs-10-2479-s004.py]

import pandas as pd
import numpy as np
import nltk
from sklearn.feature_extraction.text import CountVectorizer 
from sklearn.preprocessing import LabelEncoder
from sklearn.cross_validation import train_test_split
from sklearn.naive_bayes import GaussianNB
from sklearn.tree import DecisionTreeClassifier
from sklearn.metrics import confusion_matrix
from sklearn.metrics import accuracy_score
from sklearn.metrics import classification_report
from nltk.corpus import stopwords
from nltk.stem.porter import PorterStemmer
import re
import tqdm
import matplotlib.pyplot as plt
import seaborn as sns
import google.generativeai as genai
import google.ai.generativelanguage as glm
from google.colab import userdata
from sklearn.datasets import fetch_20newsgroups
from sklearn.datasets import fetch_rcv1
from sklearn.manifold import TSNE

df = pd.read_csv('spam.csv', encoding='latin-1')
df = df.drop(['Unnamed: 2','Unnamed: 3','Unnamed: 4'],axis=1)
df = df.replace(['ham','spam'],[0, 1])
df['Count']=0
for i in np.arange(0,len(df.v2)):
    df.loc[i,'Count'] = len(df.loc[i,'v2'])
cv = CountVectorizer()
x = cv.fit_transform(corpus).toarray()
le = LabelEncoder()
y = le.fit_transform(y)
y = df['v1']
xtrain, xtest, ytrain, ytest = train_test_split(x, y,test_size= 0.20, random_state = 0)
A_KEY=userdata.get('API_KEY')
genai.configure(api_key=A_KEY)
NG_train = fetch_20newsgroups(subset='train')
NG_train.target_names
#PreProcessing
idx = NG_train.data[0].index('Lines')
print(NG_train.data[0][idx:])
NG_train.data = [re.sub(r'[\w\.-]+@[\w\.-]+', '', d) for d in NG_train.data] 
NG_train.data = [re.sub(r"\([^()]*\)", "", d) for d in NG_train.data] 
NG_train.data = [d.replace("From: ", "") for d in NG_train.data] 
NG_train.data = [d.replace("\nSubject: ", "") for d in NG_train.data] 
NG_train.data = [d[0:5000] if len(d) > 5000 else d for d in NG_train.data]
df_train = pd.DataFrame(NG_train.data, columns=['Text'])
df_train['Label'] = NG_train.target
df_train['Class Name'] = df_train['Label'].map(NG_train.target_names.__getitem__)

SAMPLE_SIZE = 110
df_train = (df_train.groupby('Label', as_index = False)
                    .apply(lambda x: x.sample(SAMPLE_SIZE))
                    .reset_index(drop=True))

# Select the science data
df_train = df_train[df_train['Class Name'].str.contains('sci')]
df_train = df_train.reset_index()
df_train['Text']
print(df_train)
text_series=df_train['Text']
txt= text_series.tolist()
print(txt)
from tqdm.auto import tqdm
tqdm.pandas()
import torch
from transformers import AutoTokenizer, AutoModel
from sentence_transformers import SentenceTransformer, util
model_name = 'models/paraphrase-MiniLM-L6-v2'
model = SentenceTransformer('paraphrase-MiniLM-L6-v2')
tokenizer = AutoTokenizer.from_pretrained(model_name)
model = AutoModel.from_pretrained(model_name)

from google.api_core import retry

def make_embed_text_fn(model):

  @retry.Retry(timeout=300.0)
  def embed_fn(text: str) -> list[float]:
    # for CLUSTERING.
    embedding = genai.embed_content(model='models/embedding-001',
                                    content=text,
                                    task_type="clustering")['embedding']
    return np.array(embedding)

  return embed_fn


def create_embeddings(df):
  model='paraphrase-MiniLM-L6-v2'
  df['Embeddings'] = df['Text'].progress_apply(make_embed_text_fn(model))
  return df

df_train = create_embeddings(df_train)
df_train.drop('index', axis=1, inplace=True)
X = np.array(df_train['Embeddings'].to_list(), dtype=np.float32)
print(X.shape)
tsne = TSNE(random_state=0, n_iter=1000)
tsne_results = tsne.fit_transform(X)
df_tsne = pd.DataFrame(tsne_results, columns=['TSNE1', 'TSNE2'])
df_tsne['Class Name'] = df_train['Class Name'] 
df_tsne
fig, ax = plt.subplots(figsize=(8,6)) 
sns.set_style('darkgrid', {"grid.color": ".6", "grid.linestyle": ":"})
sns.scatterplot(data=df_tsne, x='TSNE1', y='TSNE2', hue='Class Name', palette='Set2')
sns.move_legend(ax, "upper left", bbox_to_anchor=(1, 1))
plt.title('Scatter plot for data using t-SNE')
plt.xlabel('TSNE_1')
plt.ylabel('TSNE_2')

#for getting centroid of the clusters
def get_centroids(df_tsne):
  centroids = df_tsne.groupby('Class Name').mean()
  return centroids
centroids = get_centroids(df_tsne)
print(centroids)
def get_embedding_centroids(df):
  emb_centroids = dict()
  grouped = df.groupby('Class Name')
  for c in grouped.groups:
    sub_df = grouped.get_group(c)
    emb_centroids[c] = np.mean(sub_df['Embeddings'], axis=0)
  return emb_centroids
# To show centroids and cluster
fig, ax = plt.subplots(figsize=(4,2))
sns.set_style('darkgrid', {"grid.color": ".6", "grid.linestyle": ":"})
sns.scatterplot(data=df_tsne, x='TSNE1', y='TSNE2', hue='Class Name', palette='Set2');
sns.scatterplot(data=centroids, x='TSNE1', y='TSNE2', color="black", marker='X', s=100, label='Centroids')
sns.move_legend(ax, "upper left", bbox_to_anchor=(1, 1))
plt.title('Scatter plot with t-SNE and centroids')
plt.xlabel('TSNE1')
plt.ylabel('TSNE2');

def calculate_euclidean_distance(p1, p2):
  return np.sqrt(np.sum(np.square(p1 - p2)))
def detect_outlier(df, emb_centroids, radius):
  for idx, row in df.iterrows():
    class_name = row['Class Name'] 
    dist = calculate_euclidean_distance(row['Embeddings'],
                                        emb_centroids[class_name])
    df.at[idx, 'Outlier'] = dist > radius

  return len(df[df['Outlier'] == True])
range_ = np.arange(0.4, 0.6, 0.02).round(decimals=2).tolist()
num_outliers = []
for i in range_:
  num_outliers.append(detect_outlier(df_train, emb_c, i))
fig = plt.figure(figsize = (3, 2))
plt.rcParams.update({'font.size': 7})
plt.bar(list(map(str, range_)), num_outliers)
plt.title("Number of outliers vs. distance of points from centroid")
plt.xlabel("Distance from centroid")
plt.ylabel("Number of outliers")
for i in range(len(range_)):
  plt.text(i, num_outliers[i], num_outliers[i], ha = 'center')
plt.show()

NearOutlier = 0.5
RealOutlier = 0.8
detect_outlier(df_train, emb_c, NearOutlier)
detect_outlier(df_train, emb_c, RealOutlier)
df_Nearoutlier = df_train[df_train['Outlier'] == True]
#show Near outliers
print(df_Nearoutlier.head())
df_Realoutlier = df_train[df_train['Outlier'] == True]
#show Real Outliers
print(df_Realoutlier.head())
N_Outlier_proj = df_tsne.loc[df_Nearoutlier['Outlier'].index]
R_Outlier_proj = df_tsne.loc[df_Realoutlier['Outlier'].index]

fig, ax = plt.subplots(figsize=(4,2))
plt.rcParams.update({'font.size': 10})
sns.set_style('darkgrid', {"grid.color": ".6", "grid.linestyle": ":"})
sns.scatterplot(data=df_tsne, x='TSNE1', y='TSNE2', hue='Class Name', palette='Set2');
sns.scatterplot(data=centroids, x='TSNE1', y='TSNE2', color="black", marker='X', s=100, label='Centroids')
# Draw a red circle around the outliers
sns.scatterplot(data=Routlier_proj, x='TSNE1', y='TSNE2', color='green', marker='o', alpha=0.5, s=90, label='Real Outliers')
sns.move_legend(ax, "upper left", bbox_to_anchor=(1, 1))
plt.title('Scatter plot for Real outliers')
plt.xlabel('TSNE1')
plt.ylabel('TSNE2')

sns.scatterplot(data=Noutlier_proj, x='TSNE1', y='TSNE2', color='green', marker='o', alpha=0.5, s=90, label='Near Outliers')
sns.move_legend(ax, "upper left", bbox_to_anchor=(1, 1))
plt.title('Scatter plot for Near projected outliers')
plt.xlabel('TSNE1')
plt.ylabel('TSNE2')

#for printing outlier in textual form
sci_crypt_outliers = df_Nearoutlier[df_outliers['Class Name'] == 'sci.crypt']
print(sci_crypt_outliers['Text'].iloc[0])

sci_elec_outliers = df_Rearoutlier[df_outliers['Class Name'] == 'sci.electronics']
print(sci_elec_outliers['Text'].iloc[0])

sci_med_outliers = df_Nearoutlier[df_outliers['Class Name'] == 'sci.med']
print(sci_med_outliers['Text'].iloc[0])
